# Supplementary material for: Plasma HIV-2 RNA According to CD4 Count Strata among HIV-2-Infected Adults in the IeDEA West Africa Collaboration
Source: PLoS One. 2015 Jun 25;10(6):e0129886. doi: 10.1371/journal.pone.0129886 (PMC4482391; doi:10.1371/journal.pone.0129886)
Supplement: S1 Dataset — (XLSX) [file pone.0129886.s001.xlsx]

## Sheet: hope final cd4_CV
ident	date_enrol	age	sexe	statut	tttarv	cd4v_ini	cd4p_ini	date_cd4_ini	durée_du_suivi	date_arv_ini	arv_ini	regime_arv	date_plv	cv_copies	cv_log	cd4p_plv	cd4v_plv	cd8_v	cd8_p	conclus10	conclus50	conclus100	classCD4	cd4_class	class_cd4	class_VL
BOBO149	2012-07-13	45	2	1	1	251	16	28 May 10	25	2010-07-05	D4T+3TC+LPV+RIT	2NRTI+PI	2012-07-17	10	1	33.63	538			0	0	0	4	3	2	0
US012		50	1	1	1	94	4	2005-07-26	81	17 Aug 05	AZT+3TC+LPV+RIT	2NRTI+PI	21 May 12	10	1	19.9	429	1527	70.8	0	0	0	3	2	1	0
CB061	28 Feb 12	43	2	1	1	334	20	12 Dec 07	53	12 Apr 10	AZT+3TC+LPV+RIT	2NRTI+PI	22 May 12	11.8	1.07	23.7	510	1364	80.4	1	0	0	4	3	2	1
BOBO097	24 Feb 12	45	2	1	1	525		22 Dec 04	90	18 Apr 11	AZT+3TC+LPV+RIT	2NRTI+PI	2012-06-26	10	1	23	437			0	0	0	3	2	1	0
CB099	2012-01-31	46	2	1	1	200	20	2011-03-08	14	2011-03-28	TDF+FTC+LPV+RIT	2NRTI+PI	31 May 12	7.4	.87	26.2	342	775	59.4	0	0	0	2	1	1	0
BOBO113	2012-01-23	54	2	1	1	288	19	2009-07-01	35	2009-07-03	AZT+3TC+LPV+RIT	2NRTI+PI	2012-06-28	10	1	39.45	434			0	0	0	3	2	1	0
108CP	11 Apr 12	55	1	1	1	282	15	20 Feb 12	3	23 Aug 11	AZT+3TC+ABC	3NRTI	2012-06-12	3784.6	3.58	17.8	156	753	86.2	1	1	1	1	1	1	3
CB023	2012-03-08	56	1	1	1	76	3	2009-07-21	33	2009-07-23	AZT+3TC+EFV	2NRTI+NNRTI	15 May 12	33.3	1.52	9.7	180	1589	85.4	1	0	0	1	1	1	1
011CP	2012-01-10	57	1	1	1	58	5	28 Dec 09	28	22 Feb 10	AZT+3TC+RIT+IND	2NRTI+PI	11 May 12	11.1	1.04	16.6	357	1780	82.7	1	0	0	3	2	1	1
PG008	2011-03-07	58	2	1	1	677		2010-07-06	21	2004-01-01	AZT+3TC+IND	2NRTI+PI	26 Apr 12	10	1		677			0	0	0	4	3	2	0
BOBO101	2012-03-29	60	1	1	1	328	13	2009-06-27	36	28 May 09	D4T+3TC+LPV+RIT	2NRTI+PI	2012-06-27	10	1	19.07	534			0	0	0	4	3	2	0
MT005	17 Apr 12	25	2	1	1	510	30	2010-09-20	19	2011-07-20	AZT+3TC+LPV+RIT	2NRTI+PI	07 May 12	6.3	.79	34.8	730	1819	86.7	0	0	0	4	3	2	0
BOBO190	2011-11-29	58	1	1	1	257	14	2010-01-08	30	2008-03-01	ABC+3TC+LPV+RIT	2NRTI+PI	2012-07-31	10	1	17.14	377			0	0	0	3	2	1	0
027TS	20 Apr 12	28	2	1	1	302	24	23 Apr 08	48	2011-03-23	AZT+3TC+LPV+RIT	2NRTI+PI	08 May 12	11.1	1.04	29.5	508	1479	85.9	1	0	0	4	3	2	1
BOBO203	12 Apr 12	36	2	1	1	211		2012-03-30	4	12 Apr 12	AZT+3TC+LPV+RIT	2NRTI+PI	02 Aug 12	10	1	10.87	250			0	0	0	2	1	1	0
BOBO145	2012-07-17	44	2	1	1	179	26	2006-11-06	68	2006-11-13	AZT+3TC+IND+RIT	2NRTI+PI	2012-07-17	10	1	30.47	457			0	0	0	3	2	1	0
BOBO066	2012-06-06	44	2	1	1	179		2006-07-10	69	28 Dec 05	AZT+3TC+EFV+NVP	2NRTI+NNRTI	06 May 12	10	1	29.65	593			0	0	0	4	3	2	0
083CP	2012-03-20	54	1	1	1	669	28	21 Dec 11	5	2006-06-23	AZT+3TC+IND	2NRTI+PI	30 May 12	10	1	28.1	566	1665	82.6	0	0	0	4	3	2	0
PG009	2012-03-12	40	2	1	1	93		03 Feb 11	14	2006-01-01	D4T+3TC+LPV+RIT	2NRTI+PI	26 Apr 12	10	1		250			0	0	0	2	1	1	0
CB042	2012-03-01	46	1	1	1	134	11	2010-11-12	18	2010-11-18	AZT+3TC+LPV+RIT	2NRTI+PI	21 May 12	8.33	.92	15.5	182	947	80.5	0	0	0	1	1	1	0
083TS	2012-03-26	41	1	1	1	101	8	26 Aug 11	8	31 Aug 11	AZT+3TC+LPV+RIT	2NRTI+PI	16 May 12	12	1.07	7.6	222	2545	87.2	1	0	0	2	1	1	1
MI015	2012-03-01	33	1	1	1	288	11	1999-11-03	150	05 Apr 00	AZT+3TC+NFV	2NRTI+NNRTI	22 May 12	33287	4.52	2.3	39	1288	75.7	1	1	1	1	1	1	4
004CP	20 Apr 12	48	1	1	1	173	7.6	2004-06-04	95	23 Aug 04	AZT+3TC+IND	2NRTI+PI	10 May 12	29533.3	4.47	12.3	288	2021	86.4	1	1	1	2	1	1	4
MI007	2011-06-07	50	2	1	1	165	7	08 Dec 05	77	2005-01-01	AZT+3TC+IND	2NRTI+PI	15 May 12	13.7	1.13	19	537	1941	68.7	1	0	0	4	3	2	1
BOBO033	2011-11-15	54	2	1	1	214	14	01 Dec 03	101	2004-10-04	AZT+3TC+IND+RIT	2NRTI+PI	14 May 12	10	1	20.67	744			0	0	0	4	3	2	0
BOBO015	2011-11-08	50	2	1	1	232	23	02 Dec 06	65	2007-03-29	AZT+3TC+LPV+RIT	2NRTI+PI	07 May 12	10	1	26.68	667			0	0	0	4	3	2	0
006CP	06 Apr 12	49	2	1	1	77	8	2012-01-02	4	2012-07-17	TDF+FTC+LPV+RIT	2NRTI+PI	10 May 12	520.6	2.72	17.3	119	509	74.1	1	1	1	1	1	1	2
021TS	2012-03-12	32	1	1	1	79	7	17 Apr 08	48	22 Apr 08	AZT+3TC+LPV+RIT	2NRTI+PI	08 May 12	8	.9	24	312	835	64.2	0	0	0	2	1	1	0
001TS	02 Apr 12	53	1	1	1	208	20	23 May 06	71	2006-06-08	AZT+3TC+RIT+IND	2NRTI+PI	07 May 12	729.6	2.86	24.7	256	778	75.1	1	1	1	2	1	1	2
BOBO109	2012-03-29	25	2	1	1	91	10	19 May 09	37	2008-06-20	D4T+3TC+LPV+RIT	2NRTI+PI	2012-06-27	10	1	17.4	261			0	0	0	2	1	1	0
US048	2012-06-08	54	1	1	1	34	4.5	2007-11-21	54	2007-11-21	AZT+3TC+NVP	2NRTI+NNRTI	2012-06-08	33.6	1.53	12.7	289	1520	66.9	1	0	0	2	1	1	1
PG010	07 May 12	32	2	1	1	460		2009-09-15	31	2005-07-03	AZT+3TC+IND+RIT	2NRTI+PI	07 May 12	10	1		623			0	0	0	4	3	2	0
US026	30 Apr 12	46	2	1	1	129	24	2005-03-04	86	01 Apr 05	D4T+3TC+IND	2NRTI+PI	29 May 12	7797	3.89	14.6	64	351	80.3	1	1	1	1	1	1	3
US075	03 Apr 12	50	1	1	1	232	13	07 Dec 05	78	15 Feb 06	AZT+3TC+ABC	3NRTI	2012-07-02	10	1	26.4	534	1222	60.4	0	0	0	4	3	2	0
BOBO058	29 Dec 11	69	1	1	1	309	7	2006-03-03	74	2007-01-19	AZT+3TC+EFV+NVP	2NRTI+NNRTI	24 May 12	10	1	18.3	604			0	0	0	4	3	2	0
012CP	04 May 12	48	1	1	1	574	20	07 Feb 12	3	16 Dec 09	AZT+3TC+EFV	2NRTI+NNRTI	11 May 12	10	1	20.6	606	2142	72.8	0	0	0	4	3	2	0
BOBO017	14 Feb 12	33	2	1	1	74	4	2009-11-19	29	2010-03-23	D4T+3TC+LPV+RIT	2NRTI+PI	07 May 12	10	1	16.94	525			0	0	0	4	3	2	0
CB017	27 Feb 12	49	1	1	1	183	9	06 May 03	108	2003-06-20	AZT+3TC+NFV	2NRTI+NNRTI	14 May 12	1471.2	3.17	16	260	981	60.5	1	1	1	2	1	1	3
059CP	07 May 12	32	2	1	1	814	24	07 May 12	0	2009-11-03	AZT+3TC+ABC	3NRTI	23 May 12	101	2	21.3	473	1899	85.6	1	1	1	3	2	1	2
CB014	2012-01-27	49	1	1	1	67	7	2008-01-22	51	2008-01-25	D4T+3TC+LPV+RIT	2NRTI+PI	14 May 12	20.83	1.32	16	167	643	61.6	1	0	0	1	1	1	1
005CP	24 Apr 12	50	2	1	1	1080	47	01 Dec 11	5	30 Aug 04	AZT+3TC+EFV	2NRTI+NNRTI	10 May 12	6.67	.82	43.7	919	1503	71.5	0	0	0	4	3	2	0
BOBO076	2012-06-13	44	2	1	1	93		23 Feb 12	3	2012-03-13	TDF+FTC+3TC+LPV+RIT	2NRTI+PI	2012-06-13	10	1	21.11	190			0	0	0	1	1	1	0
US040	13 Apr 12	43	2	1	1	226	17	17 Aug 05	81	2006-03-17	AZT+3TC+ABC	3NRTI	2012-06-05	7.7	.88	23.4	742	2051	64.7	0	0	0	4	3	2	0
US068	2012-06-07	48	2	1	1	82	6	02 May 03	109	02 May 03	D4T+DDI+IND	2NRTI+PI	2012-06-20	5146	3.71	17	128	655	87.3	1	1	1	1	1	1	3
CB077	27 Feb 12	32	2	1	1	163	11	27 Apr 07	60	2005-11-14	AZT+3TC+IND+RIT	2NRTI+PI	24 May 12	28.13	1.45	8.5	240	2417	85.7	1	0	0	2	1	1	1
CB026	15 May 12	54	1	1	1	194	21	14 Feb 06	75	26 Feb 07	AZT+3TC+LPV+RIT	2NRTI+PI	15 May 12	18.1	1.26	33.8	411	773	63.6	1	0	0	3	2	1	1
BOBO007	2012-03-15	43	1	1	1	553	17	2009-01-08	39	2010-10-19	AZT+3TC+LPV+RIT	2NRTI+PI	03 May 12	10	1	19.22	615			0	0	0	4	3	2	0
BOBO108	21 Feb 12	34	2	1	1	467	15	06 Aug 09	34	26 Apr 11	TDF+FTC+3TC+LPV+RIT	2NRTI+PI	2012-06-27	10	1	28.26	537			0	0	0	4	3	2	0
CB092	2012-03-19	49	1	1	1	353	25	2008-11-28	42	2012-07-10	AZT+3TC+IND+RIT	2NRTI+PI	30 May 12	6.25	.8	32.2	319	597	60.2	0	0	0	2	1	1	0
085TS	12 Apr 12	32	1	1	1	179	14.41	2005-06-27	82	2005-07-04	D4T+3TC+LPV+RIT	2NRTI+PI	18 May 12	10	1	26.5	460	1126	64.9	0	0	0	3	2	1	0
CB020	27 Apr 12	58	2	1	1	155	14	2010-06-15	23	2010-06-25	AZT+3TC+LPV+RIT	2NRTI+PI	15 May 12	11.7	1.06	15.3	184	810	67.3	1	0	0	1	1	1	1
001CP	2012-03-09	56	1	1	1	247	8.4	24 Feb 09	38	2008-03-25	AZT+3TC+LPV+RIT	2NRTI+PI	09 May 12	9.09	.95	11.2	266	1936	81.5	0	0	0	2	1	1	0
CB038	2012-03-15	54	1	1	1	107	12	2007-03-21	62	2007-03-23	D4T+3TC+IND+RIT	2NRTI+PI	21 May 12	10	1	16.3	254	893	57.2	0	0	0	2	1	1	0
BOBO111	09 Feb 12	55	1	1	1	479		2005-10-25	80	2007-06-27	AZT+3TC+IND+RIT	2NRTI+PI	2012-06-27	10	1	46.45	511			0	0	0	4	3	2	0
BOBO114	2012-03-23	54	2	1	1	138		2005-01-11	89	2005-01-11	AZT+3TC+IND+RIT	2NRTI+PI	2012-06-29	10	1	31.08	373			0	0	0	3	2	1	0
028CP	16 Apr 12	44	2	1	1	591	27	20 Dec 11	4	2007-09-28	AZT+3TC+LPV+RIT	2NRTI+PI	15 May 12	10.5	1.02	20.6	387	1445	76.9	1	0	0	3	2	1	1
US006	13 Apr 12	15	1	1	1	532	25	2010-10-14	19	13 Dec 10	AZT+3TC+LPV+RIT	2NRTI+PI	18 May 12	11.1	1.04	29.1	633	1720	79.1	1	0	0	4	3	2	1
MI023	2012-03-19	54	1	1	1	17	2	1999-06-14	155	1999-06-29	D4T+3TC+IND	2NRTI+PI	25 May 12	435.6	2.64	5.1	86	1294	76.3	1	1	1	1	1	1	2
US002	09 May 12	69	2	1	1	69	9	07 May 03	108	06 May 03	AZT+3TC+IND	2NRTI+PI	09 May 12	357.3	2.55	6.9	111	1251	77.8	1	1	1	1	1	1	2
CB001	14 Feb 12	39	2	1	1	439	37	2006-01-03	75	01 Feb 10	D4T+3TC+LPV+RIT	2NRTI+PI	17 Apr 12	12.8	1.11	32.3	421	889	68.3	1	0	0	3	2	1	1
BOBO205	22 May 12	62	1	1	1	204	12	2011-03-25	16	25 May 11	AZT+3TC+LPV+RIT	2NRTI+PI	02 Aug 12	10	1	20.21	283			0	0	0	2	1	1	0
PG015	16 Feb 12	50	2	1	1	307		2008-09-09	43	2007-01-01	D4T+3TC+IND	2NRTI+PI	08 May 12	10	1		307			0	0	0	2	1	1	0
PG002	16 Apr 12	46	2	1	1	189	11.2	17 May 06	71	02 May 06	AZT+3TC+IND+RIT	2NRTI+PI	23 Apr 12	10	1		189			0	0	0	1	1	1	0
CB064	19 Apr 12	53	1	1	1	249	14	2011-09-29	7	2011-10-31	AZT+3TC+LPV+RIT	2NRTI+PI	22 May 12	9.09	.96	15.6	348	1803	80.8	0	0	0	2	1	1	0
BOBO063	2012-03-29	54	2	1	1	278	30	23 Apr 08	48	2010-01-28	AZT+3TC+LPV+RIT	2NRTI+PI	04 May 12	10	1	34.33	721			0	0	0	4	3	2	0
097CP	02 Apr 12	34	2	1	1	614	33	2012-03-05	3	17 Aug 06	D4T+3TC+LPV+RIT	2NRTI+PI	2012-06-05	8	.9	33	670	1425	70.2	0	0	0	4	3	2	0
BOBO106	2012-03-23	47	2	1	1	333	15	2009-06-26	36	2009-11-17	AZT+3TC+EFV+NVP	2NRTI+NNRTI	2012-06-27	10	1	8.35	259			0	0	0	2	1	1	0
BOBO084	2012-03-13	49	2	1	1	188		2004-06-09	96	2004-09-05	D4T+3TC+EFV+NVP	2NRTI+NNRTI	2012-06-26	10	1	30.91	680			0	0	0	4	3	2	0
BOBO192	20 Feb 12	58	1	1	1	162	10	2010-06-09	25	2010-06-21	D4T+3TC+LPV+RIT	2NRTI+PI	2012-07-31	10	1	13.83	166			0	0	0	1	1	1	0
CB066	21 Feb 12	49	1	1	1	300	15	07 Feb 06	75	07 Feb 08	AZT+3TC+LPV+RIT	2NRTI+PI	22 May 12	10	1	18.3	449	1570	64	0	0	0	3	2	1	0
021CP	2012-03-23	56	1	1	1	445	19	09 Feb 12	3	2006-11-09	AZT+3TC+IND	2NRTI+PI	11 May 12	3084.6	3.49	15.8	466	2189	74.3	1	1	1	3	2	1	3
GT002	20 Apr 12	66	2	1	1	28	5.04	2009-03-30	37	03 Apr 09	D4T+3TC+LPV+RIT	2NRTI+PI	14 May 12	10	1	6.32	326			0	0	0	2	1	1	0
CB074	2012-03-26	55	1	1	1	57	5	2009-10-06	31	2009-10-15	D4T+3TC+LPV+RIT	2NRTI+PI	24 May 12	16	1.21	9.7	172	1258	71	1	0	0	1	1	1	1
US025	25 May 12	24	1	1	1	395	18	30 Dec 03	100	2005-10-25	AZT+3TC+IND+RIT	2NRTI+PI	25 May 12	3413.2	3.53	12.8	280	1812	82.8	1	1	1	2	1	1	3
GT013	02 Apr 12	56	2	1	1	70	6.8	2009-11-09	30	2009-10-16	D4T+3TC+LPV+RIT	2NRTI+PI	16 May 12	10	1	17.19	337			0	0	0	2	1	1	0
MI013	2011-11-02	52	1	1	1	174	15	2011-06-06	11	2011-07-07	DDI+3TC+LPV+RIT	2NRTI+PI	21 May 12	6.9	.83	14.3	443	1886	60.9	0	0	0	3	2	1	0
096CP	20 Feb 12	54	1	1	1	303	75	2008-06-23	47	13 Dec 04	D4T+3TC+IND	2NRTI+PI	2012-06-05	10.5	1.02	11.3	484	3300	77.1	1	0	0	3	2	1	1
004MV	27 Apr 12	56	2	1	1	239	7	2011-09-21	8	2011-10-05	AZT+3TC+LPV+RIT	2NRTI+PI	21 May 12	16.9	1.28	10.2	106	634	60.9	1	0	0	1	1	1	1
094TS	24 Apr 12	46	1	1	1	14	2	2012-03-23	1	2012-03-26	AZT+3TC+LPV+RIT	2NRTI+PI	21 May 12	9	.95	2.9	35	741	61.6	0	0	0	1	1	1	0
US065	2012-06-18	47	2	1	1	685	43.72	2008-06-09	48	2009-01-19	AZT+3TC+IND	2NRTI+PI	2012-06-18	12.5	1.09	36.6	729	1606	80.6	1	0	0	4	3	2	1
US056		59	2	1	1	186	5	2006-10-11	68	2006-11-28	AZT+3TC+LPV+RIT	2NRTI+PI	2012-06-13	1819.8	3.26	19.3	679	2885	82	1	1	1	4	3	2	3
MI010	07 Feb 12	54	2	1	1	59	3	1998-09-29	163	1999-01-01	D4T+DDI	2NRTI	18 May 12	52979.6	4.72	8	94	733	62.3	1	1	1	1	1	1	4
US024	25 May 12	58	1	1	1	199	24	2008-03-06	50	11 Apr 08	AZT+3TC+LPV+RIT	2NRTI+PI	25 May 12	11.7	1.06	24.9	372	1206	80.8	1	0	0	3	2	1	1
013CP	09 May 12	43	2	1	1	253	10	2012-01-10	4	01 Apr 02	AZT+3TC+EFV	2NRTI+NNRTI	11 May 12	3700	3.57	9.2	157	1283	75.2	1	1	1	1	1	1	3
MT013	29 May 12	39	2	1	1	250	21.5	2004-10-05	91	2005-11-23	AZT+3TC+ABC	3NRTI	29 May 12	21.9	1.34	33.9	816	1589	66	1	0	0	4	3	2	1
003CP	09 May 12	50	1	1	1	171	8	2011-11-16	5	10 Apr 02	AZT+3TC+EFV	2NRTI+NNRTI	10 May 12	5034	3.7	8.6	118	1121	82.9	1	1	1	1	1	1	3
US047	05 Apr 12	44	1	1	1	147		05 Apr 07	62	05 Apr 07	AZT+3TC+ABC	3NRTI	2012-06-07	11	1.04	13.9	270	1532	79	1	0	0	2	1	1	1
031CP	11 May 12	44	2	1	1	358	17	2012-03-14	2	2008-07-01	D4T+3TC+LPV+RIT	2NRTI+PI	15 May 12	10	1	14.9	251	1136	67.4	0	0	0	2	1	1	0
091TS	30 Apr 12	43	2	1	1	287	12	2011-01-04	16	15 Apr 11	AZT+3TC+LPV+RIT	2NRTI+PI	21 May 12	12.5	1.09	14.3	300	1648	78.5	1	0	0	2	1	1	1
CB069	18 May 12	43	2	1	1	124	43	12 Apr 12	1	2011-10-27	AZT+3TC+LPV+RIT	2NRTI+PI	23 May 12	91	1.96	30.4	148	300	61.7	1	1	0	1	1	1	1
MI046		65	2	1	1	458	23	18 May 10	25	2010-07-21	DDI+3TC+LPV+RIT	2NRTI+PI	2012-06-27	10.9	1.04	32.9	830	1837	72.8	1	0	0	4	3	2	1
094CP	14 May 12	26	2	1	1	27	31	16 Aug 11	9	22 Feb 12	AZT+3TC+LPV+RIT	2NRTI+PI	2012-06-04	8.3	.91	16.7	96	334	58.3	0	0	0	1	1	1	0
BOBO199	21 Feb 12	49	1	1	1	287	13	2011-07-18	12	2011-07-26	TDF+FTC+3TC+LPV+RIT	2NRTI+PI	01 Aug 12	10	1	19.17	345			0	0	0	2	1	1	0
017CP	27 Apr 12	53	1	1	1	162	10	04 Aug 11	9	2004-06-22	AZT+3TC+LPV+RIT	2NRTI+PI	11 May 12	11733.3	4.07	10.7	215	1499	74.7	1	1	1	2	1	1	4
US051	2012-06-11	46	2	1	1	395	17	2012-06-11	0	07 Dec 06	AZT+3TC+IND+RIT	2NRTI+PI	2012-06-13	10	1	26.8	637	1772	74.6	0	0	0	4	3	2	0
MI009	11 Aug 11	47	2	1	1	144	18	19 Aug 08	44		D4T+3TC+LPV+RIT	2NRTI+PI	18 May 12	11.1	1.04	24.6	331	1015	75.5	1	0	0	2	1	1	1
MT012	23 May 12	48	1	1	1	751	41.2	2005-06-10	83	2009-11-23	AZT+3TC+LPV+RIT	2NRTI+PI	23 May 12	13.7	1.14	34.4	791	1846	80.3	1	0	0	4	3	2	1
037CP	03 May 12	58	1	1	1	139	15	22 Feb 12	2	2012-03-14	AZT+3TC+LPV+RIT	2NRTI+PI	16 May 12	148.8	2.17	21.6	247	683	59.7	1	1	1	2	1	1	2
110CP	2012-03-05	66	2	1	1	962	33	06 Feb 12	4	2005-11-12	D4T+3TC+LPV+RIT	2NRTI+PI	2012-06-13	10	1	38.4	905	1573	66.7	0	0	0	4	3	2	0
019CP	23 Apr 12	53	1	1	1	326	14	2012-03-21	1	2006-07-04	D4T+3TC+IND	2NRTI+PI	11 May 12	712.8	2.85	13	207	1080	67.7	1	1	1	2	1	1	2
BOBO089	2012-01-22	55	1	1	1	313		2005-09-15	81	2005-06-16	AZT+3TC+IND+RIT	2NRTI+PI	2012-06-26	10	1	40.27	443			0	0	0	3	2	1	0
BOBO094	19 Apr 12	42	2	1	1	528		2004-09-15	93	2010-03-29	AZT+3TC+LPV+RIT	2NRTI+PI	2012-06-26	10	1	31.89	606			0	0	0	4	3	2	0
MI018	2012-03-17	51	1	1	1	190	18.33	17 Aug 05	81	01 Feb 06	D4T+3TC+ABC	3NRTI	23 May 12	6960	3.84	13.1	204	1242	79.9	1	1	1	2	1	1	3
GT007	22 Apr 12	38	2	1	1	71	3.1	2009-07-16	34	2009-07-27	D4T+3TC+LPV+RIT	2NRTI+PI	16 May 12	10	1	14.18	227			0	0	0	2	1	1	0
US037	19 Apr 12	57	2	1	1	155	14	11 Aug 04	93	2004-09-10	AZT+3TC+NFV	2NRTI+NNRTI	2012-06-01	10	1	24.9	324	905	69.5	0	0	0	2	1	1	0
US016	05 Apr 12	62	1	1	1	351	41	27 Dec 04	88	05 Apr 05	AZT+3TC+IND	2NRTI+PI	22 May 12	8.7	.94	65.4	2077	2772	87.3	0	0	0	4	3	2	0
BOBO182	2012-07-18	44	2	1	1	80	8	2011-01-11	18	2011-01-18	AZT+3TC+LPV+RIT	2NRTI+PI	2012-07-26	10	1	19.89	358			0	0	0	3	2	1	0
CB089	29 May 12	75	2	1	1	453	16	2007-01-10	64	2003-09-26	D4T+3TC+IND+RIT	2NRTI+PI	29 May 12	8.33	.92	27.8	581	1463	70	0	0	0	4	3	2	0
BOBO053	03 Feb 12	54	2	1	1	230	18	23 Feb 04	99	2007-09-04	AZT+3TC+IND+RIT	2NRTI+PI	23 May 12	10	1	34.19	718			0	0	0	4	3	2	0
CB035	14 Feb 12	60	1	1	1	320	12	15 Apr 04	97	21 Apr 04	AZT+3TC+NFV	2NRTI+NNRTI	21 May 12	3016	3.48	11.8	282	1615	67.6	1	1	1	2	1	1	3
BOBO209	10 May 12	52	2	1	1	186		16 Dec 11	7	27 Dec 11	TDF+FTC+3TC+LPV+RIT	2NRTI+PI	03 Aug 12	10	1	32.73	491			0	0	0	3	2	1	0
PG001	16 Apr 12	63	2	1	1	90		28 Dec 10	15	2011-01-03	AZT+3TC+LPV+RIT	2NRTI+PI	23 Apr 12	10	1		90			0	0	0	1	1	1	0
009CP	13 Apr 12	58	1	1	1	972	18	2011-11-17	5	20 Feb 06	AZT+3TC+RIT+IND	2NRTI+PI	11 May 12	10	1	21.4	791	3153	85.3	0	0	0	4	3	2	0
US021	22 May 12	59	2	1	1	143	21	2005-06-17	83	07 Feb 06	AZT+3TC+ABC	3NRTI	24 May 12	10	1	21.1	317	1054	70.1	0	0	0	2	1	1	0
110TS	13 Apr 12	33	2	1	1	177	26	2008-09-18	44	13 Feb 09	AZT+3TC+LPV+RIT	2NRTI+PI	2012-06-12	10	1	31.2	371	905	76.1	0	0	0	3	2	1	0
GT005	16 May 12	46	2	1	1	49	2.1	2009-06-08	35	2009-06-16	D4T+3TC+LPV+RIT	2NRTI+PI	15 May 12	10	1		504	499		0	0	0	4	3	2	0
MI004	16 Apr 12	38	2	1	1	191		2011-06-03	11	2011-06-10	D4T+3TC+NPV	2NRTI+NNRTI	14 May 12	731.2	2.86	22.8	274	768	64	1	1	1	2	1	1	2
CB056	2012-03-13	54	1	1	1	100	6	26 Apr 05	84	03 May 05	AZT+3TC+IND	2NRTI+PI	22 May 12	8.7	.94	23.4	396	1255	74.1	0	0	0	3	2	1	0
CB013	30 Apr 12	48	1	1	1	466	23	2005-06-27	82	16 Aug 11	AZT+3TC+LPV+RIT	2NRTI+PI	14 May 12	9.09	.96	23.1	342	988	66.7	0	0	0	2	1	1	0
016CP	2012-03-21	41	2	1	1	102	8	23 Apr 12	0	25 Aug 09	TDF+FTC+LPV+RIT	2NRTI+PI	11 May 12	9.09	.96	10	141	1171	82.9	0	0	0	1	1	1	0
PG014	30 Apr 12	57	1	1	1	582		2009-01-12	39	2003-01-01	AZT+3TC+IND+RIT	2NRTI+PI	08 May 12	10	1		582			0	0	0	4	3	2	0
CB031	08 May 12	23	1	1	1	486	16	2004-11-22	89	2007-01-18	AZT+3TC+IND+RIT	2NRTI+PI	15 May 12	12.5	1.1	35.1	842	1102	60.3	1	0	0	4	3	2	1
CB047	23 Feb 12	51	1	1	1	430	28	2001-01-16	136	25 Apr 03	AZT+3TC+IND+RIT	2NRTI+PI	21 May 12	8.7	.94	30.6	429	1059	75.5	0	0	0	3	2	1	0
CB053	2012-03-08	55	1	1	1	318	15	2009-01-28	39	2009-03-20	AZT+3TC+EFV	2NRTI+NNRTI	22 May 12	10	1	23.2	488	1411	67.1	0	0	0	3	2	1	0
MT010	18 May 12	50	1	1	1	155	8	2009-09-09	32	2009-10-27	AZT+3TC+NVP	2NRTI+NNRTI	18 May 12	10	1	13.8	269	1495	76.7	0	0	0	2	1	1	0
US043	2012-06-06	73	2	1	1	351	27	23 Feb 07	63	2007-03-22	AZT+3TC+NFV	2NRTI+NNRTI	2012-06-06	28.3	1.45	31.5	475	1184	78.5	1	0	0	3	2	1	1
106CP	08 May 12	60	2	1	1	587	23	2011-10-19	7	2004-06-11	AZT+3TC+IND	2NRTI+PI	2012-06-08	4102.5	3.61	16.6	237	1146	80	1	1	1	2	1	1	3
133CP	11 May 12	42	2	1	1	690	28	2012-06-27	0	2010-10-05	D4T+3TC+LPV+RIT	2NRTI+PI	2012-07-04	10	1	25.5	557	1655	75.8	0	0	0	4	3	2	0
MI001	2011-11-30	33	2	1	1	17	2	09 Feb 06	74	19 May 06	AZT+3TC+IND+RIT	2NRTI+PI	17 Apr 12	11.1	1.04	33.1	894	1979	73.3	1	0	0	4	3	2	1
CB010	2012-03-05	52	1	1	1	311	12	02 Aug 07	57	2005-03-08	AZT+3TC+IND	2NRTI+PI	14 May 12	10.2	1.01	17.4	333	1338	69.9	1	0	0	2	1	1	1
CB009	2011-11-24	56	1	1	1	224	16	10 May 07	59	2008-03-04	D4T+3TC+NVP	2NRTI+NNRTI	17 Apr 12	56.4	1.75	28	451	976	60.6	1	1	0	3	2	1	1
018CP	18 Apr 12	51	1	1	1	201	16	16 Apr 12	0	22 Dec 05	AZT+3TC+IND+RIT	2NRTI+PI	11 May 12	339.52	2.53	16.9	193	773	67.5	1	1	1	1	1	1	2
033CP	25 Apr 12	41	2	1	1	619	31	14 Dec 11	5	28 Apr 08	D4T+3TC+LPV+RIT	2NRTI+PI	15 May 12	12.5	1.09	30.1	842	2304	82.3	1	0	0	4	3	2	1
017TS	03 May 12	55	1	1	1	338	24	2001-07-17	129	2003-01-01	AZT+3TC+NVP	2NRTI+NNRTI	09 May 12	8.13	.91	27.9	425	1303	85.5	0	0	0	3	2	1	0
BOBO088	2012-01-06	43	1	1	1	71	4	14 May 09	37	2009-10-05	AZT+3TC+LPV+RIT	2NRTI+PI	2012-06-26	10	1	19.94	339			0	0	0	2	1	1	0
BOBO137	20 Apr 12	32	2	1	1	103	10	08 May 09	37	2009-03-20	AZT+3TC+EFV+NVP	2NRTI+NNRTI	2012-07-04	10	1	33.9	712			0	0	0	4	3	2	0
081CP	30 Apr 12	50	2	1	1	421	14	2012-01-23	4	22 Aug 05	AZT+3TC+RIT+IND	2NRTI+PI	30 May 12	10.7	1.03	15.5	498	2639	82.1	1	0	0	3	2	1	1
CB063	2012-03-20	53	1	1	1	207	10	16 Aug 11	9	2011-09-12	AZT+3TC+LPV+RIT	2NRTI+PI	22 May 12	394.9	2.6	19.9	330	1320	79.6	1	1	1	2	1	1	2
058CP	2012-03-23	49	2	1	1	576	31	21 Feb 12	3	2008-10-13	AZT+3TC+LPV+RIT	2NRTI+PI	23 May 12	7.7	.88	26.9	628	1677	71.8	0	0	0	4	3	2	0
BOBO193	2012-07-11	45	2	1	1	22	2	2011-03-07	16	2011-03-21	TDF+FTC+3TC+LPV+RIT	2NRTI+PI	2012-07-31	10	1	10.17	183			0	0	0	1	1	1	0
CB024	2012-03-29	54	1	1	1	131	13	2011-01-03	16	2011-01-18	AZT+3TC+LPV+RIT	2NRTI+PI	15 May 12	5156.4	3.71	15.3	196	902	70.5	1	1	1	1	1	1	3
026TS	04 May 12	49	1	1	1	451	32	2009-10-26	30	04 Apr 12	TDF+FTC+LPV+RIT	2NRTI+PI	08 May 12	10.9	1.03	30.8	481	936	60	1	0	0	3	2	1	1
BOBO218	04 Apr 12	52	2	1	1	206		2005-10-28	81	2005-11-02	AZT+3TC+IND+RIT	2NRTI+PI	13 Aug 12	10	1	32.2	805			0	0	0	4	3	2	0
010CP	08 May 12	61	1	1	1	413	20	22 Feb 12	2	01 Aug 05	D4T+3TC+LPV+RIT	2NRTI+PI	11 May 12	7.14	.85	17.6	379	1778	82.6	0	0	0	3	2	1	0
BOBO164	2012-07-18	49	2	1	1	253	16	18 Feb 10	29	2010-03-26	D4T+3TC+LPV+RIT	2NRTI+PI	2012-07-18	10	1	26.2	393			0	0	0	3	2	1	0
BOBO057	2012-01-11	55	2	1	1	483		2004-10-28	90	2004-10-28	AZT+3TC+IND+RIT	2NRTI+PI	24 May 12	10	1	41.32	1281			0	0	0	4	3	2	0
CB003	27 Feb 12	43	1	1	1	233	24	17 Feb 09	38	14 Feb 11	AZT+3TC+LPV+RIT	2NRTI+PI	17 Apr 12	10	1	24.9	337	1050	77.7	0	0	0	2	1	1	0
CB073	19 Apr 12	46	1	1	1	53	12	2011-09-22	8	23 May 08	AZT+3TC+NVP	2NRTI+NNRTI	24 May 12	10	1	21.1	493	1806	77.3	0	0	0	3	2	1	0
022CP	2012-03-09	30	2	1	1	329	18	10 Apr 12	1	2006-09-12	AZT+3TC+IND	2NRTI+PI	14 May 12	663.3	2.82	16.8	404	2040	84.9	1	1	1	3	2	1	2
104CP	07 May 12	30	2	1	1	435	37	08 Dec 11	5	2009-10-28	ABC+DDI+LPV+RIT	2NRTI+PI	2012-06-06	10	1	27.8	766	2104	76.4	0	0	0	4	3	2	0
CB051	02 May 12	69	2	1	1	464	27	2011-11-17	6	2011-10-06	AZT+3TC+LPV+RIT	2NRTI+PI	21 May 12	9.09	.96	29.7	583	1336	68	0	0	0	4	3	2	0
MI047		54	1	1	1	547	24	2010-01-18	29	08 Feb 11	AZT+3TC+ABC	3NRTI	2012-06-27	10	1	28	418	765	51.3	0	0	0	3	2	1	0
CB062	19 Apr 12	33	2	1	1	986	10	2006-01-23	75	2006-03-06	AZT+3TC+IND+RIT	2NRTI+PI	22 May 12	9.09	.96	24.4	588	1941	80.5	0	0	0	4	3	2	0
123CP	09 May 12	60	2	1	1	233	10	2012-03-23	3	2007-10-08	D4T+3TC+ABC	3NRTI	2012-06-26	10	1	10.5	216	1474	71.7	0	0	0	2	1	1	0
BOBO003		53	2	1	1	299	26	2009-01-30	39	17 Feb 09	AZT+3TC+LPV+RIT	2NRTI+PI	02 May 12	10	1	22.8	456			0	0	0	3	2	1	0
GT009	14 Apr 12	53	1	1	1	416	11.9	2007-07-08	58	2007-07-10	AZT+3TC+LPV+RIT	2NRTI+PI	16 May 12	10	1	21.38	449	762		0	0	0	3	2	1	0
PG003	27 Feb 12	33	1	1	1	165		31 May 06	70	2005-06-12	AZT+3TC+IND+RIT	2NRTI+PI	25 Apr 12	10	1		165			0	0	0	1	1	1	0
BOBO095	05 Apr 12	50	2	1	1	243	21	05 Dec 06	66	2006-01-13	AZT+3TC+IND+RIT	2NRTI+PI	2012-06-26	10	1	19.59	333			0	0	0	2	1	1	0
CB008	17 Apr 12	52	1	1	1	141	17	2007-11-13	53	2007-11-20	AZT+3TC+LPV+RIT	2NRTI+PI	17 Apr 12	10	1	23.8	211	633	71.3	0	0	0	2	1	1	0
BOBO069	2012-06-08	63	1	1	1	545		2006-11-16	66	30 Apr 10	AZT+3TC+LPV+RIT	2NRTI+PI	2012-06-08	10	1	20.9	648			0	0	0	4	3	2	0
BOBO074	2011-11-28	52	2	1	1	254	19	2008-10-28	43	2009-01-02	AZT+3TC+LPV+RIT	2NRTI+PI	2012-06-13	10	1	32.46	909			0	0	0	4	3	2	0
CB046	2012-03-19	41	1	1	1	66	4	2006-10-18	67	2006-10-03	D4T+3TC+NVP	2NRTI+NNRTI	21 May 12	9.09	.96	9.9	199	1252	62.3	0	0	0	1	1	1	0
US033	24 Apr 12	39	1	1	1	155	15	2006-06-08	71	2006-07-10	D4T+3TC+NVP	2NRTI+NNRTI	31 May 12	8.7	.94	35.9	789	1622	73.8	0	0	0	4	3	2	0
BOBO172	2012-06-01	45	1	1	1	98	8	2010-01-25	29	08 Feb 10	AZT+3TC+LPV+RIT	2NRTI+PI	2012-07-20	10	1	33.38	701			0	0	0	4	3	2	0
008CP	2012-03-19	61	1	1	1	509	18	27 Dec 11	4	25 Aug 08	ABC+3TC+AZT	3NRTI	11 May 12	16.6	1.22	22.7	540	1969	82.7	1	0	0	4	3	2	1
PG013		56	2	1	1	4		2005-03-17	85	21 Dec 06	D4T+3TC+NVP	2NRTI+NNRTI	08 May 12	10	1		4			0	0	0	1	1	1	0
MI006	2012-01-16	50	1	1	1	330	16	13 Feb 01	135		DDI+D4T+NFV	2NRTI+NNRTI	14 May 12	8790	3.94	6.6	186	2046	72.6	1	1	1	1	1	1	3
100TS	2012-03-27	48	1	1	1	49	5	2008-09-12	44	2008-09-13	AZT+3TC+LPV+RIT	2NRTI+PI	25 May 12	10	1	13.6	227	1176	70.5	0	0	0	2	1	1	0
072TS	22 Feb 12	35	2	1	1	43	4	2009-09-24	31	2009-10-01	AZT+3TC+LPV+RIT	2NRTI+PI	14 May 12	8.2	.91	26.2	497	1132	59.7	0	0	0	3	2	1	0
BOBO098	20 Feb 12	35	2	1	1	31	2	2007-07-30	58	2007-09-17	AZT+3TC+IND+RIT	2NRTI+PI	2012-06-26	10	1	39.82	677			0	0	0	4	3	2	0
CB039	2012-03-27	47	2	1	1	350	21	2005-10-24	78	2010-06-22	AZT+3TC+LPV+RIT	2NRTI+PI	21 May 12	9.09	.96	21.2	400	1472	78.1	0	0	0	3	2	1	0
CB030	2012-03-09	45	1	1	1	342	22	2009-03-10	38	2009-03-10	TDF+FTC+EFV	2NRTI+NNRTI	15 May 12	10	1	27.8	508	1920	80.1	0	0	0	4	3	2	0
BOBO048	2012-03-05	53	2	1	1	416	13	2006-10-13	67	2010-10-04	TDF+FTC+3TC+LPV+RIT	2NRTI+PI	22 May 12	10	1	48.41	1065			0	0	0	4	3	2	0
052CP	02 May 12	61	2	1	1	131	11	05 Apr 12	1	2008-03-28	AZT+3TC+LPV	2NRTI+PI	22 May 12	10	1	13	93	395	55.3	0	0	0	1	1	1	0
CB090		55	1	1	1	330	14	2007-11-12	54	2008-09-09	AZT+3TC+NVP	2NRTI+NNRTI	29 May 12	372.2	2.57	23.5	611	2123	81.6	1	1	1	4	3	2	2
CB076	23 Feb 12	76	2	1	1	102	6	2007-06-25	58	2007-06-22	DT4+3TC+EFV	2NRTI+NNRTI	24 May 12	6.89	.84	23.7	510	1624	75.4	0	0	0	4	3	2	0
BOBO161	2012-01-24	39	2	1	1	156	3	07 Dec 09	31	09 Dec 09	AZT+3TC+LPV+RIT	2NRTI+PI	2012-07-18	10	1	20.89	376			0	0	0	3	2	1	0
BOBO188	2012-03-20	43	1	1	1	515	24	02 Feb 10	29	2011-06-21	AZT+3TC+LPV+RIT	2NRTI+PI	2012-07-30	10	1	32.22	580			0	0	0	4	3	2	0
034TS	16 Apr 12	53	1	1	1	171	30	2012-03-15	1	2012-03-19	AZT+3TC+LPV+RIT	2NRTI+PI	09 May 12	24	1.38	23.3	567	1855	76.2	1	0	0	4	3	2	1
PG011	08 May 12	40	2	1	1	893		2008-11-03	42	2006-07-10	D4T+3TC+IND+RIT	2NRTI+PI	08 May 12	10	1		893			0	0	0	4	3	2	0
115CP	23 Apr 12	47	1	1	1	381	17	29 Feb 12	3	2003-01-20	AZT+3TC+RIT+IND	2NRTI+PI	2012-06-18	10	1	14.5	374	2057	79.7	0	0	0	3	2	1	0
GT011	19 Apr 12	52	1	1	1	233	11.2	2007-01-30	63	02 Feb 07	D4T+3TC+IND	2NRTI+PI	16 May 12	10	1	13.65	355	493		0	0	0	3	2	1	0
057CP	2012-03-20	27	1	1	1	367	17	2011-11-02	6	2010-03-02	AZT+3TC+LPV+RIT	2NRTI+PI	23 May 12	9.09	.96	22	435	1430	72.3	0	0	0	3	2	1	0
US003	16 Feb 12	54	1	1	1	193	18	04 Aug 08	45	2008-09-02	AZT+3TC+LPV+RIT	2NRTI+PI	15 May 12	10	1	30.5	458	955	63.6	0	0	0	3	2	1	0
CB007	16 Feb 12	39	2	1	1	64	6	25 Feb 09	37	25 Feb 09	AZT+3TC+LPV+RIT	2NRTI+PI	17 Apr 12	15.4	1.19	17.7	335	1304	69	1	0	0	2	1	1	1
002CP	24 Apr 12	37	2	1	1	812	29	06 Dec 11	5	2005-07-22	AZT+3TC+IND+RIT	2NRTI+PI	10 May 12	10	1	27.3	561	1419	69.1	0	0	0	4	3	2	0
012MV	14 May 12	39	2	1	1	146	15	2006-01-11	76	15 Feb 06	D4T+3TC+NVP	2NRTI+NNRTI	2012-06-04	10	1	15.7	134	605	71.1	0	0	0	1	1	1	0
BOBO100	2012-01-24	46	1	1	1	716		2005-06-14	84	2011-09-20	AZT+3TC+LPV+RIT	2NRTI+PI	2012-06-27	10	1	15.3	566			0	0	0	4	3	2	0
078CP	04 Apr 12	50	2	1	1	545	21	02 May 12	0	2008-01-24	D4T+3TC+LPV+RIT	2NRTI+PI	30 May 12	6.9	.84	21.8	518	1638	68.9	0	0	0	4	3	2	0
MT001	2012-03-02	51	1	1	1	121	6.6	2009-11-18	29	01 Dec 09	AZT+3TC+LPV+RIT	2NRTI+PI	07 May 12	7.7	.88	14.2	238	1436	85.8	0	0	0	2	1	1	0
CB037	16 May 12	58	1	1	1	306	14	2004-11-05	90	2006-06-26	D4T+3TC+EFV	2NRTI+NNRTI	21 May 12	7.7	.89	13	360	2006	72.5	0	0	0	3	2	1	0
BOBO222	16 Feb 12	49	2	1	1	182		01 Feb 12	6	16 Feb 12	AZT+3TC+LPV+RIT	2NRTI+PI	14 Aug 12	10	1	17.38	278			0	0	0	2	1	1	0
US042	2012-06-06	49	1	1	1	259	35.38	03 May 12	0	2012-06-06	TDF+FTC+LPV+RIT	2NRTI+PI	2012-06-02	1914	3.28	35.2	367	709	68.1	1	1	1	3	2	1	3
BOBO173	16 Apr 12	46	2	1	1	544	34	2009-11-11	32	2011-06-16	TDF+FTC+3TC+LPV+RIT	2NRTI+PI	2012-07-20	10	1	38	646			0	0	0	4	3	2	0
043TS	30 Apr 12	30	1	1	1	163	16	04 Dec 08	41	10 Dec 08	AZT+3TC+LPV+RIT	2NRTI+PI	10 May 12	16716.4	4.22	10.4	70	516	77.2	1	1	1	1	1	1	4
US053	10 Apr 12	35	2	1	1	183	15	14 Feb 07	63	2007-03-19	AZT+3TC+LPV+RIT	2NRTI+PI	2012-06-12	10.9	1.03	32.8	533	1367	84.1	1	0	0	4	3	2	1
CB088	22 May 12	47	2	1	1	270	30	2009-10-08	31	2010-11-22	AZT+3TC+LPV+RIT	2NRTI+PI	29 May 12	9.09	.96	39.5	574	1089	74.9	0	0	0	4	3	2	0
PG020	14 Apr 12	42	2	1	1	69		06 May 05	84	06 May 05	AZT+3TC+IND+RIT	2NRTI+PI	15 May 12	10	1		69			0	0	0	1	1	1	0
023CP	09 May 12	25	2	1	1	27	3	16 Aug 11	8	22 Feb 12	AZT+3TC+LPV+RIT	2NRTI+PI	14 May 12	33.3	1.52	8.7	71	431	52.8	1	0	0	1	1	1	1
087CP	01 Feb 12	39	1	1	1	153	7	2012-01-16	4	2012-01-02	AZT+3TC+LPV+RIT	2NRTI+PI	31 May 12	10	1	5.6	100	1480	82.5	0	0	0	1	1	1	0
116CP	11 Apr 12	31	2	1	1	111	8	2012-03-12	3	2009-03-10	AZT+3TC+LPV+RIT	2NRTI+PI	2012-06-18	10	1	14.7	266	1247	68.9	0	0	0	2	1	1	0
088CP	11 May 12	43	1	1	1	1564	32	2011-10-03	7	30 May 03	AZT+3TC+DDI	3NRTI	2012-06-01	10	1	28.7	718	1809	72.3	0	0	0	4	3	2	0
CB021	24 Apr 12	57	2	1	1	282	12	17 Aug 07	56	16 Feb 07	D4T+3TC+IND+RIT	2NRTI+PI	15 May 12	10	1	20.9	528	1840	72.8	0	0	0	4	3	2	0
US039	2012-03-07	46	2	1	1	181	19	18 May 10	24	2010-06-16	AZT+3TC+LPV+RIT	2NRTI+PI	2012-06-05	9.09	.96	31	319	856	83.1	0	0	0	2	1	1	0
CB052	2012-03-22	63	2	1	1	48	4	13 Aug 04	93	2004-10-04	DDI+ABC+LPV+RIT	2NRTI+PI	22 May 12	862.4	2.94	7.2	113	1308	83.2	1	1	1	1	1	1	2
BOBO038	2011-11-18	54	1	1	1	66		05 Dec 03	101	05 Dec 03	AZT+3TC+IND+RIT	2NRTI+PI	16 May 12	10	1	22.31	290			0	0	0	2	1	1	0
007CP	12 Apr 12	48	1	1	1	542	26	18 Aug 11	8	04 Aug 08	AZT+3TC+ABC	3NRTI	10 May 12	10	1	11	395	1184	33	0	0	0	3	2	1	0
US058	15 Apr 12	36	2	1	1	45		2007-03-19	62	05 Apr 07	AZT+3TC+ABC	3NRTI	2012-06-14	9	.95	22.4	508	1758	77.3	0	0	0	4	3	2	0
PG018	27 Apr 12	54	2	1	1	313		27 Apr 12	0	24 Aug 12	AZT+3TC+LPV+RIT	2NRTI+PI	14 May 12	10	1		313			0	0	0	2	1	1	0
BOBO086	2012-01-10	57	1	1	1	204	25	2006-03-03	75	2008-03-13	AZT+3TC+IND+RIT	2NRTI+PI	2012-06-26	10	1	28	392			0	0	0	3	2	1	0
US014	21 May 12	48	2	1	1	96	4	2001-11-26	125	06 Feb 03	D4T+3TC+IND	2NRTI+PI	21 May 12	5024	3.7	12.1	125	762	74	1	1	1	1	1	1	3
MI024	2012-01-26	37	2	1	1	112	8	2005-06-01	83	2005-07-14	AZT+3TC+IND+RIT	2NRTI+PI	29 May 12	8.7	.94	18.1	317	1402	80	0	0	0	2	1	1	0
CB050	2012-01-09	44	1	1	1	363	14	06 Dec 06	65	2009-03-05	AZT+3TC+LPV+RIT	2NRTI+PI	21 May 12	13	1.12	11.3	433	2616	68.2	1	0	0	3	2	1	1
CB043	2012-01-04	50	1	1	1	135	13	30 Apr 07	60	23 May 07	AZT+3TC+IND	2NRTI+PI	21 May 12	192.6	2.29	12.2	145	767	64.7	1	1	1	1	1	1	2
GT008	27 Apr 12	53	2	1	1	107	3.01	2007-01-26	63	2007-01-26	AZT+3TC+IND	2NRTI+PI	16 May 12	10	1	25.33	380	930		0	0	0	3	2	1	0
103CP	14 Apr 12	48	1	1	1	285	22	14 Dec 11	5	2011-06-29	TDF+FTC+LPV+RIT	2NRTI+PI	2012-06-06	23780	4.38	16.6	226	1097	80.6	1	1	1	2	1	1	4
080TS	2012-03-07	31	1	1	1	736	34.9	2006-11-28	65	05 Aug 11	AZT+3TC+LPV+RIT	2NRTI+PI	16 May 12	9.3	.96	30.2	571	1366	72.3	0	0	0	4	3	2	0
072CP	03 Apr 12	45	2	1	1	543	22	2012-01-25	4	25 May 09	TDF+FTC+LPV+RIT	2NRTI+PI	29 May 12	10	1	34.2	717	1610	76.8	0	0	0	4	3	2	0
BOBO054	2012-01-16	55	1	1	1	400	17	2009-03-16	38	2010-01-29	AZT+3TC+LPV+RIT	2NRTI+PI	24 May 12	10	1	27.05	541			0	0	0	4	3	2	0
BOBO231	2012-03-26	55	2	1	1	128	9	23 Dec 08	44	06 Feb 09	D4T+3TC+LPV+RIT	2NRTI+PI	23 Aug 12	10	1	32.45	357			0	0	0	3	2	1	0
CB045	2012-01-18	46	2	1	2	936	41	2004-06-22	94				21 May 12	8	.9	32.3	644	1667	83.6	0	0	0	4	3	2	0
042TS	19 Apr 12	46	1	1	2	1096	48	17 Apr 12	0				10 May 12	8.6	.93	43.7	1337	1854	60.6	0	0	0	4	3	2	0
CB044	2012-03-19	26	1	1	2	330	20	2011-09-09	8				21 May 12	8	.9	24.9	376	1134	75	0	0	0	3	2	1	0
073CP	24 Feb 12	49	2	1	2	1184	51	09 Feb 12	3				29 May 12	14.9	1.17	44	1040	1669	70.6	1	0	0	4	3	2	1
BOBO093	10 Feb 12	44	2	1	2	1424		2005-10-20	80				2012-06-26	10	1	62.29	872			0	0	0	4	3	2	0
014MV	20 Feb 12	32	2	1	2	623	52.8	2004-10-12	91				2012-06-11	11.1	1.04	42.3	712	1228	73	1	0	0	4	3	2	1
BOBO207	03 Apr 12	66	1	1	2	880	41	2011-09-29	10				03 Aug 12	10	1	46.17	831			0	0	0	4	3	2	0
120CP	2012-03-20	36	2	1	2	759	58	20 Feb 12	4				2012-06-22	10	1	45.8	579	1002	79.3	0	0	0	4	3	2	0
109CP	2012-03-28	55	1	1	2	1139	41	13 Dec 11	5				2012-06-12	10	1	34.9	876	1798	71.6	0	0	0	4	3	2	0
US072	2012-06-22	45	2	1	2	198	18	2005-01-04	89				2012-06-22	1470.3	3.17	11	109	810	82.1	1	1	1	1	1	1	3
032CP	08 Feb 12	47	2	1	2	628	43	09 Feb 12	3				15 May 12	9.09	.96	45.4	565	941	75.6	0	0	0	4	3	2	0
084TS	2009-10-01	37	1	1	2	534	30	2009-06-12	35				16 May 12	10.75	1.03	28.7	479	1018	61	1	0	0	3	2	1	1
CB032	13 Dec 11	54	1	1	2	958	32	12 May 11	12				15 May 12	13.3	1.12	37	1075	2199	75.7	1	0	0	4	3	2	1
074TS	04 Aug 11	45	2	1	2	1317	56	23 Apr 08	48				14 May 12	13.5	1.13	67.4	722	879	82	1	0	0	4	3	2	1
CB004	10 Apr 12	37	2	1	2	579	30	2007-01-25	62				17 Apr 12	31.1	1.49	29.2	682	1831	78.4	1	0	0	4	3	2	1
CB085	2012-01-24	49	1	1	2	1480	33	28 Dec 04	89				29 May 12	15.4	1.19	39.4	1407	2397	67.1	1	0	0	4	3	2	1
048CP	2012-03-16	23	2	1	2	753	30.3	22 May 12	0				22 May 12	9.09	.96	30.3	753	1787	71.9	0	0	0	4	3	2	0
CB068	23 Feb 12	64	2	1	2	499	46	2006-11-14	66				23 May 12	8.7	.94	49.9	685	996	72.8	0	0	0	4	3	2	0
CB060	06 Feb 12	38	2	1	2	1009	45	2011-09-09	8				22 May 12	11.3	1.05	41.1	925	1454	64.6	1	0	0	4	3	2	1
034MV	2012-03-19	32	2	1	2	717	51	29 Aug 11	9				2012-06-08	10	1	37.3	683	1323	72.2	0	0	0	4	3	2	0
102CP	17 Apr 12	45	2	1	2	712	29	13 Dec 11	5				2012-06-06	565	2.75	24.8	688	2188	78.9	1	1	1	4	3	2	2
US010	2012-01-12	49	2	1	2	354	42	01 Feb 05	87				18 May 12	63.1	1.8	37	514	992	71.5	1	1	0	4	3	2	1
033TS	09 May 12	39	1	1	2	478	35.6	2007-01-18	63				09 May 12	32.4	1.51	35	509	1144	78.7	1	0	0	4	3	2	1
066TS	2012-03-12	50	1	1	2	1013	44	2010-07-27	21				14 May 12	14.3	1.15	39.3	918	1626	69.6	1	0	0	4	3	2	1
CB033	2012-03-01	52	1	1	2	377	48	16 May 11	11				15 May 12	13.3	1.12	41.2	680	1166	70.7	1	0	0	4	3	2	1
MT007	10 Apr 12	53	2	1	2	331	30.7	13 Aug 08	44				08 May 12	14.8	1.17	40.1	691	1266	73.4	1	0	0	4	3	2	1
045CP	17 Feb 12	48	1	1	2	422	16	2012-01-12	4				18 May 12	14.2	1.15	15.2	295	1586	81.6	1	0	0	2	1	1	1
054TS	27 Feb 09	40	1	1	2	1024	42.04	2005-06-14	82				11 May 12	10	1	31.3	787	1622	64.5	0	0	0	4	3	2	0
BOBO046	2012-01-26	65	1	1	2	438	29	23 Dec 10	16				22 May 12	10	1	38.69	619			0	0	0	4	3	2	0
CB016	24 Apr 12	27	1	1	2	381	30	29 May 07	59				14 May 12	394.6	2.6	27.7	315	678	59.5	1	1	1	2	1	1	2
041CP	24 Apr 12	43	2	1	2	451	16	06 Feb 12	3				18 May 12	10	1	15.8	273	1520	88.1	0	0	0	2	1	1	0
CB018	2012-01-17	57	1	1	2	527	21	2010-01-18	27				15 May 12	10.9	1.03	26.7	637	1656	69.4	1	0	0	4	3	2	1
057TS	10 May 12	27	1	1	2	926	33	10 May 12	0				11 May 12	10	1	36.9	939	1364	53.6	0	0	0	4	3	2	0
MT016	08 May 12	40	2	1	2	710	46.4	02 May 07	61				2012-06-15	14.3	1.15	45	522	986	84.9	1	0	0	4	3	2	1
032TS	14 Apr 12	58	1	1	2	1834	44	2009-01-16	39				09 May 12	10.9	1.03	42.6	1347	2423	76.6	1	0	0	4	3	2	1
079TS	2011-07-11	45	2	1	2	433	36.08	2005-06-08	83				16 May 12	11	1.04	34.5	478	1283	78.3	1	0	0	3	2	1	1
BOBO214	17 Feb 12	58	1	1	2	837	33	22 Apr 09	39				10 Aug 12	10	1	35.63	677			0	0	0	4	3	2	0
CB070	02 Feb 11	58	1	1	2	474	31	10 Dec 10	17				24 May 12	34	1.53	33	563	1233	72.3	1	0	0	4	3	2	1
US062	2012-06-15	56	2	1	2	853	44	2008-09-23	44				2012-06-15	15.8	1.2	55.7	1885	2822	83.4	1	0	0	4	3	2	1
CB075	19 Apr 12	42	2	1	2	327	21	2010-09-27	19				24 May 12	9.8	.99	24.2	466	1483	77	0	0	0	3	2	1	0
CB091	08 Feb 12	53	2	1	2	646	23	2009-07-02	34				29 May 12	12.5	1.1	23.8	838	2177	61.8	1	0	0	4	3	2	1
046TS	08 Feb 12	43	2	1	2	348	41.6	15 Dec 06	64				10 May 12	25.3	1.4	25.6	444	1433	82.6	1	0	0	3	2	1	1
051TS	08 May 12	37	2	1	2	441	31	08 May 12	0				10 May 12	36.8	1.57	30.6	503	1325	80.5	1	0	0	4	3	2	1
078TS	05 Apr 12	61	1	1	2	363		04 Apr 06	73				16 May 12	1110	3.05	28.6	678	1494	63	1	1	1	4	3	2	3
CB054	2012-01-13	46	2	1	2	647	37	24 Aug 09	32				22 May 12	11.4	1.06	39.9	668	1160	69.3	1	0	0	4	3	2	1
CB011	09 Feb 12	64	1	1	2	728	31	2008-09-11	44				14 May 12	12.5	1.1	48.3	719	1064	71.5	1	0	0	4	3	2	1
047TS	2012-03-05	33	2	1	2	1006	34	28 May 09	35				10 May 12	11	1.04	37.2	928	1734	69.5	1	0	0	4	3	2	1
020TS	2013-03-05	61	1	1	2	566	39	2010-01-18	27				08 May 12	28.7	1.46	44.1	584	957	72.3	1	0	0	4	3	2	1
MI002	19 Apr 10	49	1	1	2	324	23	10 Aug 07	57				10 May 12	953.5	2.98	18.7	301	941	58.4	1	1	1	2	1	1	2
030TS	03 Apr 12	46	1	1	2	545	29	2009-10-29	30				09 May 12	10	1	26	718	1717	62.2	0	0	0	4	3	2	0
MT011	2012-03-27	35	2	1	2	2281	37.2	2005-09-27	79				18 May 12	55.1	1.74	39.9	590	1155	78.1	1	1	0	4	3	2	1
104TS	2011-11-30	44	2	1	2	1357	33	11 Aug 09	33				29 May 12	10	1	36.8	1066	1985	68.5	0	0	0	4	3	2	0
GT014	08 Aug 11	48	2	1	2	425	29.06	19 Aug 07	56				16 May 12	10	1	32.25	387	346		0	0	0	3	2	1	0
MT014	30 Apr 12	51	1	1	2	960	40	07 Feb 11	15				29 May 12	111.4	2.05	21.2	329	1211	78	1	1	1	2	1	1	2
MT003	11 Apr 12	45	2	1	2	1821	44.1	2005-10-14	78				07 May 12	6.6	.81	47.2	1474	2408	77.1	0	0	0	4	3	2	0
CB087	2012-01-26	56	1	1	2	651	27	2010-07-05	22				29 May 12	179	2.25	23.2	551	1417	59.7	1	1	1	4	3	2	2
056TS	02 Apr 12	40	2	1	2	559	38	2007-10-17	54				11 May 12	113.4	2.06	32.9	463	990	70.4	1	1	1	3	2	1	2
081TS	06 Dec 11	58	1	1	2	593	28	13 Feb 09	39				16 May 12	207	2.32	29.3	488	1124	67.5	1	1	1	3	2	1	2
134CP	2011-11-10	37	2	1	2	1136	49	2011-06-27	12				2012-07-05	10	1	44.5	1226	2188	79.4	0	0	0	4	3	2	0
BOBO091	26 Apr 12	44	2	1	2	355	27	2005-11-09	79				2012-06-26	10	1	41.53	623			0	0	0	4	3	2	0
CB078	17 Apr 12	52	1	1	2	302	28	01 Dec 09	29				24 May 12	117.5	2.07	23.8	727	2467	80.7	1	1	1	4	3	2	2
US071	2012-06-22	52	2	1	2	827	49	07 Dec 04	90				2012-06-22	12.5	1.1	46.7	951	1536	75.4	1	0	0	4	3	2	1
062TS	02 Dec 11	28	1	1	2	463		2006-03-23	73				14 May 12	8.3	.91	31.9	487	1206	79	0	0	0	3	2	1	0
037TS	2012-03-07	51	1	1	2	365	32	21 Aug 09	32				09 May 12	20.6	1.31	34.3	566	1254	76	1	0	0	4	3	2	1
029CP	19 Apr 12	44	1	1	2	610	31	2012-03-15	2				15 May 12	496.2	2.7	28.8	546	1242	65.5	1	1	1	4	3	2	2
095TS	21 May 12	27	2	1	2	337	30	11 Dec 08	41				21 May 12	13.6	1.14	37.4	487	989	75.9	1	0	0	3	2	1	1
044CP	2012-01-03	56	2	1	2	578	34	2011-06-14	11				21 May 12	10	1	32.8	391	906	76.1	0	0	0	3	2	1	0
MT008	16 May 12	51	2	1	2	497	30	2009-10-28	30				16 May 12	10	1	25	470	1273	67.7	0	0	0	3	2	1	0
036CP	11 May 12	51	2	1	2	739	51	18 Apr 12	0				16 May 12	613.5	2.79	46.7	618	950	71.7	1	1	1	4	3	2	2
018MV	2011-01-28	38	2	1	2	1064	51	17 May 10	25				2012-06-18	15.3	1.18	16.7	156	609	65.2	1	0	0	1	1	1	1
BOBO223	2012-03-20	62	2	1	2	1051		2011-11-04	9				14 Aug 12	10	1	31.73	1174			0	0	0	4	3	2	0
082TS	04 Apr 12	57	1	1	2	780	39	2008-10-23	42				16 May 12	10	1	34.6	541	1309	83.7	0	0	0	4	3	2	0
MI026	30 May 12	42	1	1	2	380	29.7	30 May 12	0				30 May 12	13.3	1.12	29.7	380	851	66.4	1	0	0	3	2	1	1
BOBO133	2012-06-20	25	1	1	2	424		01 Feb 09	41				2012-07-03	10	1	33.57	470			0	0	0	3	2	1	0
047CP	2012-03-14	30	2	1	2	531	33	2011-09-14	8				22 May 12	10	1	36.4	524	1104	76.7	0	0	0	4	3	2	0
086TS	2011-06-08	39	2	1	2	590	34	2011-01-10	16				18 May 12	10	1	35	447	1037	81.2	0	0	0	3	2	1	0
CB036	2011-09-20	37	2	1	2	911	33	2006-09-26	67				21 May 12	33.4	1.52	18	418	1664	71.7	1	0	0	3	2	1	1
020MV	21 May 12	39	2	1	2	864	42.2	2005-11-18	78				2012-06-11	10	1	37	450			0	0	0	3	2	1	0
071TS	2012-03-12	30	2	1	2	1035	46	2000-09-24	139				14 May 12	14.7	1.16	43.7	1126	2017	78.3	1	0	0	4	3	2	1
042CP	15 May 12	48	2	1	2	741	30	2012-01-09	4				18 May 12	18.2	1.26	25.1	618	1735	70.4	1	0	0	4	3	2	1
038CP	13 Apr 12	40	2	1	2	601	47	2012-03-21	1				18 May 12	7.7	.88	35.3	482	966	70.8	0	0	0	3	2	1	0
027CP	14 Apr 12	56	1	1	2	353	20	14 Dec 11	5				15 May 12	2105.8	3.32	16.1	311	1488	77	1	1	1	2	1	1	3
035CP	22 Feb 12	41	2	1	2	775	38	2012-01-25	3				16 May 12	927.3	2.97	38.7	482	870	69.8	1	1	1	3	2	1	2
008TS	2012-03-05	44	2	1	2	855	38	2009-03-03	38				07 May 12	6.25	.8	38	855	1613	71.7	0	0	0	4	3	2	0
035MV	2012-03-05	31	2	1	2	660	52	22 Aug 11	9				2012-06-20	10	1	40.4	537	885	66.6	0	0	0	4	3	2	0
CB002	16 Feb 12	40	2	1	2	566	39	18 Aug 08	43				17 Apr 12	11.1	1.04	42.2	399	766	81.1	1	0	0	3	2	1	1
040TS	08 Feb 12	47	1	1	2	593	34	09 Aug 10	21				10 May 12	7.2	.85	39.1	639	1310	80.1	0	0	0	4	3	2	0
050TS	2012-03-15	30	2	1	2	509	56	2012-03-13	1				10 May 12	7.7	.88	40.2	653	1091	67.2	0	0	0	4	3	2	0
GT022	23 May 12	38	2	1	2	9	.64	23 May 12	0				23 May 12	10	1	.64	9	121		0	0	0	1	1	1	0
016MV	2012-03-13	45	2	1	2	779	33.7	2003-03-13	111				2012-06-18	9.7	.99	34.3	1051	2197	71.7	0	0	0	4	3	2	0
022TS	2012-03-15	65	1	1	2	348	42	2008-11-06	42				08 May 12	10	1	38.9	552	1044	73.5	0	0	0	4	3	2	0
US070	2012-06-22	52	2	1	2	497	18	2005-10-20	80				2012-06-22	1793	3.25	12.6	364	2475	85.7	1	1	1	3	2	1	3
GT016	17 May 12	47	2	1	2	890	27.3	15 May 12	0				15 May 12	10	1	27.3	890			0	0	0	4	3	2	0
055TS	2012-03-20	43	1	1	2	624	42	2012-03-19	1				11 May 12	8.4	.92	39.3	909	1604	69.3	0	0	0	4	3	2	0
BOBO099	30 Dec 11	54	2	1	2	520		2004-06-28	95				2012-06-27	10	1	43.07	1249			0	0	0	4	3	2	0
CB034	2012-03-06	40	2	1	2	655	39	2012-03-02	2				15 May 12	64.7	1.81	39.5	603	1184	77.6	1	1	0	4	3	2	1
067TS	2010-11-11	46	2	1	2	1728	46.6	2005-10-03	79				14 May 12	8.2	.91	50.5	1648	2395	73.4	0	0	0	4	3	2	0
BOBO181	2012-07-26	43	2	1	2	901		12 Apr 05	87				2012-07-26	10	1	53.55	1071			0	0	0	4	3	2	0
006TS	2012-01-26	37	2	1	2	462	48	26 Apr 12	0				07 May 12	719.9	2.86	36.3	545	1150	76.6	1	1	1	4	3	2	2
MI011	2012-01-25	52	2	1	2	581	45	31 May 11	11				18 May 12	38.6	1.59	44.5	708	1284	80.7	1	0	0	4	3	2	1
046CP	2011-09-26	34	2	1	2	1188	51	29 Aug 11	8				21 May 12	13.7	1.14	43.3	948	1454	66.4	1	0	0	4	3	2	1
063TS	2012-01-25	56	2	1	2	549	28	2011-01-17	15				14 May 12	12.6	1.1	28.3	487	961	55.8	1	0	0	3	2	1	1
MI038		49	1	1	2	57	7.53	2012-06-06	0				2012-06-07	18052.2	4.26	6	60	793	79.9	1	1	1	1	1	1	4
BOBO195	2012-07-06	42	2	1	2	849	23	09 Feb 10	29				2012-07-31	10	1	25.31	658			0	0	0	4	3	2	0
BOBO010	26 Apr 12	57	2	1	2	580		2008-03-06	49				03 May 12	10	1	32.41	551			0	0	0	4	3	2	0
090TS	2012-03-06	56	2	1	2	351	26	2010-07-27	21				21 May 12	1362.7	3.13	21.9	317	960	66.4	1	1	1	2	1	1	3
107TS	2010-06-07	44	2	1	2	1311	43.7	2003-06-06	107				31 May 12	10	1	43.3	1302	2140	71.2	0	0	0	4	3	2	0
030CP	28 Aug 12	44	2	1	2	1100	50	02 Feb 12	3				15 May 12	11.1	1.04	45.7	1134	1875	75.6	1	0	0	4	3	2	1
013TS	28 Apr 12	49	1	1	2	586	25.28	14 Apr 05	84				07 May 12	10.4	1.02	21.6	336	1240	79.8	1	0	0	2	1	1	1
003TS	02 Apr 12	45	2	1	2	543		2006-01-30	75				07 May 12	5.88	.76	31.8	541	9999	67.2	0	0	0	4	3	2	0
121CP	04 May 12	53	2	1	2	2113	47	2012-03-07	3				2012-06-26	10	1	46.3	1278	2082	75.4	0	0	0	4	3	2	0
MT002	2011-11-22	38	2	1	2	675	43	23 May 11	11				07 May 12	6.3	.79	43.7	615	1072	76.2	0	0	0	4	3	2	0
CB079	2012-01-24	28	2	1	2	1422	43	03 May 10	24				24 May 12	8.5	.93	45.3	620	1048	76.6	0	0	0	4	3	2	0
019TS	2011-09-05	49	2	1	2	1258	50	2010-07-08	22				08 May 12	6.25	.8	46.1	856	1266	68.2	0	0	0	4	3	2	0
CB048	28 Feb 12	53	1	1	2	467	32	05 Aug 11	9				21 May 12	156.1	2.19	25.2	342	917	67.6	1	1	1	2	1	1	2
040CP	18 May 12	47	2	1	2	327	20	2012-03-22	1				18 May 12	80.7	1.91	19	231	792	65.3	1	1	0	2	1	1	1
BOBO012	30 Apr 12	47	2	1	2	855	30.54	04 May 12	0				04 May 12	10	1	30.54	855			0	0	0	4	3	2	0
043CP	2011-11-18	52	2	1	2	905	45	2011-07-21	9				18 May 12	11.1	1.04	40.1	898	1608	71.8	1	0	0	4	3	2	1
045TS	2012-03-06	58	2	1	2	461	36.9	2006-09-15	67				10 May 12	8.3	.91	36.8	782	1673	78.7	0	0	0	4	3	2	0
099TS	25 Apr 12	56	1	1	2	538	30.78	11 Apr 05	85				25 May 12	10	1	37.6	619	1153	70.1	0	0	0	4	3	2	0
073TS	03 Apr 12	31	2	1	2	270	38	2010-09-13	20				14 May 12	253.8	2.4	28.2	294	743	71.2	1	1	1	2	1	1	2
012TS	15 Feb 12	41	2	1	2	732	32.27	04 Apr 05	85				07 May 12	6.25	.8	39	854	1643	75	0	0	0	4	3	2	0
CB022	2012-01-13	46	2	1	2	591	36	2003-06-16	106				15 May 12	11.3	1.05	36.5	642	1285	73	1	0	0	4	3	2	1
119CP	2012-03-22	39	2	1	2	217	29	20 Dec 11	6				2012-06-21	10	1	32.4	655	1485	73.5	0	0	0	4	3	2	0
039TS		46	1	1	2	451	28	2009-09-25	31				09 May 12	33022.2	4.52	28.5	429	975	64.8	1	1	1	3	2	1	4
023TS	2012-03-12	23	2	1	2	914	36	02 Aug 10	21				08 May 12	9.52	.9	37.4	779	1633	78.4	0	0	0	4	3	2	0
034CP	16 Apr 12	48	1	1	2	550	32	2012-03-12	2				15 May 12	24	1.38	35.5	522	1057	71.9	1	0	0	4	3	2	1
CB100	2011-09-13	54	1	1	2	515	26	2010-03-11	26				31 May 12	4155	3.62	27.3	613	1476	65.7	1	1	1	4	3	2	3
029TS	06 Apr 12	51	2	1	2	557	49	1997-06-02	179				09 May 12	8	.9	37.9	503	915	69	0	0	0	4	3	2	0
CB058	2012-03-05	34	2	1	2	1076	43	2006-06-26	70				22 May 12	10	1	44.2	1075	1830	75.2	0	0	0	4	3	2	0
CB049	2012-01-24	20	1	1	2	375	23	2012-01-17	4				21 May 12	389.6	2.59	23.1	321	892	64.2	1	1	1	2	1	1	2
